# Supplementary material for: The germinal center-tertiary lymphoid structure after neoadjuvant chemo-immunotherapy for locally advanced lung squamous cell carcinoma can predict the disease progression
Source: Front Immunol. 2025 Sep 12;16:1579840. doi: 10.3389/fimmu.2025.1579840 (PMC12463958; doi:10.3389/fimmu.2025.1579840)
Supplement: Supplementary file 3 [file Table3.xls]

## Sheet: sheet
Case	Treatment	Sex	Age	Smoke history	N stage	Cycles	Pathologic response	DFS（month）
1	NACT-IO	male	49	yes	pN0	1	CPR	48
2	NACT-IO	male	72	yes	pN0	3	CPR	36
3	NACT-IO	male	58	yes	pN0	2	CPR	23
4	NACT-IO	male	63	yes	N0	2	CPR	23
5	NACT-IO	male	53	yes	pN0	4	CPR	15
6	NACT-IO	female	58	yes	atN0	2	CPR	12
7	NACT-IO	male	71	yes	pN0	2	CPR	12
8	NACT-IO	male	59	no	pN0	3	CPR	53
9	NACT-IO	male	53	yes	atN0	3	CPR	51
10	NACT-IO	male	64	no	pN0	6	CPR	43
11	NACT-IO	male	57	yes	atN0	3	CPR	41
12	NACT-IO	male	50	yes	N1	3	CPR	41
13	NACT-IO	male	58	yes	pN0	4	CPR	0
14	NACT-IO	male	64	yes	pN0	2	CPR	32
15	NACT-IO	male	66	no	atN0	4	CPR	26
16	NACT-IO	male	66	yes	atN0	3	CPR	30
17	NACT-IO	male	54	yes	N1	2	CPR	30
18	NACT-IO	male	62	no	pN0	2	CPR	30
19	NACT-IO	male	57	yes	N2	2	CPR	24
20	NACT-IO	male	58	yes	pN0	4	CPR	28
21	NACT-IO	male	65	yes	atN0	4	CPR	22
22	NACT-IO	male	66	yes	atN0	3	CPR	27
23	NACT-IO	female	54	no	pN0	2	CPR	21
24	NACT-IO	male	61	yes	pN0	3	CPR	16
25	NACT-IO	male	67	yes	pN0	4	CPR	21
26	NACT-IO	female	58	no	pN0	2	CPR	20
27	NACT-IO	female	62	yes	atN0	2	CPR	17
28	NACT-IO	male	65	yes	pN0	2	CPR	18
29	NACT-IO	male	50	no	pN0	2	CPR	17
30	NACT-IO	male	59	yes	pN0	2	CPR	14
31	NACT-IO	male	61	no	pN0	3	CPR	15
32	NACT-IO	male	76	yes	N0	6	MPR	58
33	NACT-IO	male	53	no	N0	2	MPR	43
34	NACT-IO	male	63	yes	N2	2	MPR	14
35	NACT-IO	male	51	no	N2	2	MPR	35
36	NACT-IO	male	53	yes	N0	2	MPR	36
37	NACT-IO	male	54	yes	N1	5	MPR	17
38	NACT-IO	male	62	yes	N2	4	MPR	19
39	NACT-IO	male	51	yes	N0	2	MPR	24
40	NACT-IO	male	57	yes	N0	2	MPR	24
41	NACT-IO	male	44	yes	N0	4	MPR	10
42	NACT-IO	male	54	yes	N0	2	MPR	18
43	NACT-IO	male	59	no	N0	2	MPR	13
44	NACT-IO	male	63	no	N0	2	MPR	51
45	NACT-IO	male	56	no	N2	2	MPR	0
46	NACT-IO	male	57	yes	N0	2	MPR	33
47	NACT-IO	male	57	yes	N1	4	MPR	37
48	NACT-IO	male	56	yes	N2	5	MPR	29
49	NACT-IO	male	56	no	N1	2	MPR	28
50	NACT-IO	male	59	yes	N2	2	MPR	19
51	NACT-IO	male	45	yes	N0	8	MPR	20
52	NACT-IO	male	59	yes	N2	2	MPR	14
53	NACT-IO	male	59	yes	N0	3	PPR	28
54	NACT-IO	male	44	yes	N0	2	PPR	34
55	NACT-IO	male	54	yes	N0	2	PPR	33
56	NACT-IO	male	45	yes	N0	1	PPR	22
57	NACT-IO	male	55	yes	N0	2	PPR	5
58	NACT-IO	male	55	no	N1	2	PPR	20
59	NACT-IO	male	44	yes	N2	2	PPR	13
60	NACT-IO	male	69	yes	N0	1	PPR	8
61	NACT-IO	male	54	yes	N0	3	PPR	52
62	NACT-IO	male	55	no	N0	2	PPR	46
63	NACT-IO	male	55	yes	N0	3	PPR	12
64	NACT-IO	male	49	no	N0	3	PPR	5
65	NACT-IO	male	57	yes	N0	4	PPR	32
66	NACT-IO	male	57	no	atN0	4	PPR	20
67	NACT-IO	male	65	yes	N0	3	PPR	29
68	NACT-IO	male	57	yes	N0	3	PPR	25
69	NACT-IO	male	53	yes	N2	4	PPR	8
70	NACT-IO	male	52	yes	N0	3	PPR	16
71	NACT-IO	male	56	yes	N1	2	PPR	20
72	NACT-IO	male	68	yes	N1	6	PPR	19
73	NACT	male	63	yes	pN0	6	CPR	39
74	NACT	male	55	yes	N0	2	CPR	19
75	NACT	male	72	yes	pN0	3	CPR	60
76	NACT	male	54	no	pN0	2	CPR	13
77	NACT	male	62	yes	pN0	1	CPR	24
78	NACT	male	64	yes	N2	2	MPR	8
79	NACT	male	59	yes	N0	3	MPR	65
80	NACT	male	62	yes	N0	2	MPR	60
81	NACT	male	48	yes	N0	4	MPR	1
82	NACT	male	55	yes	N0	2	MPR	60
83	NACT	male	49	yes	N1	4	MPR	0
84	NACT	male	65	yes	N2	2	PPR	27
85	NACT	male	51	yes	N2	2	PPR	18
86	NACT	male	61	yes	N0	1	PPR	64
87	NACT	male	47	yes	N0	2	PPR	5
88	NACT	male	55	yes	N0	2	PPR	61
89	NACT	male	74	yes	N0	4	PPR	59
90	NACT	male	44	yes	N0	2	PPR	54
91	NACT	male	51	yes	N1	2	PPR	5
92	NACT	male	63	no	N2	2	PPR	12
93	NACT	male	52	no	N0	2	PPR	29
94	NACT	male	70	yes	N2	2	PPR	40
95	NACT	male	50	no	N1	2	PPR	18
96	NACT	male	53	yes	N1	2	PPR	7
97	NACT	male	69	yes	N0	2	PPR	28
98	NACT	male	57	yes	N2	3	PPR	14
99	NACT	male	50	yes	N0	3	PPR	14
100	NACT	male	54	yes	N2	4	PPR	0
101	NACT	male	53	yes	N0	2	PPR	67
102	NACT	male	45	yes	N1	2	PPR	0
103	NACT	male	49	yes	N2	2	PPR	4
104	NACT	male	57	yes	N2	3	PPR	3
105	NACT	male	57	yes	N0	2	PPR	31
106	NACT	male	58	yes	N0	3	PPR	60
107	NACT	male	54	yes	N2	7	PPR	8
108	NACT	male	67	yes	N0	3	PPR	54
109	NACT	female	62	no	N2	3	PPR	53
110	NACT	male	65	yes	N2	5	PPR	3
111	NACT	male	54	no	N2	2	PPR	3
112	NACT	male	54	yes	N0	2	PPR	43
113	NACT	male	54	no	N1	2	PPR	48
114	NACT	male	57	yes	N1	1	PPR	28
115	NACT	male	49	no	N2	2	PPR	14
116	NACT	male	56	yes	N2	4	PPR	43
117	NACT	male	69	yes	N1	2	PPR	9
118	NACT	male	57	yes	N1	2	PPR	37
119	NACT	male	61	no	N0	3	PPR	34
120	NACT	male	66	yes	N0	2	PPR	33
121	NACT	male	51	no	N1	2	PPR	30
122	NACT	male	54	yes	N0	2	PPR	14
123	UT	male	51	yes	N1			4
124	UT	male	46	yes	N1			1
125	UT	male	46	yes	N1			12
126	UT	male	52	yes	N2			47
127	UT	male	57	no	N0			47
128	UT	male	52	yes	N0			22
129	UT	male	57	yes	N0			41
130	UT	male	55	yes	N0			29
131	UT	male	51	yes	N2			5
132	UT	male	57	no	N1			12
133	UT	male	58	no	N0			44
134	UT	male	55	yes	N1			44
135	UT	male	43	yes	N2			43
136	UT	male	55	yes	N0			42
137	UT	female	31	no	N0			13
138	UT	male	47	yes	N1			41
139	UT	male	50	yes	N1			4
140	UT	male	69	yes	N1			18
141	UT	male	52	yes	N2			13
142	UT	male	62	yes	N0			37
143	UT	male	75	yes	N0			20
144	UT	male	57	yes	N0			34
145	UT	female	54	no	N1			35
146	UT	male	51	yes	N1			0
147	UT	male	48	yes	N0			34
148	UT	male	65	yes	N2			3
149	UT	male	66	yes	N1			32
150	UT	male	66	yes	N0			34
151	UT	male	42	yes	N0			6
152	UT	male	49	yes	N2			33
153	UT	male	71	yes	N0			1
154	UT	male	62	yes	N0			28
155	UT	male	54	yes	N2			27
156	UT	male	59	yes	N0			11
157	UT	male	69	yes	N0			2
158	UT	male	73	yes	N0			25
159	UT	male	64	yes	N0			25
160	UT	male	64	yes	N0			24
161	UT	male	62	no	N0			2
162	UT	male	58	yes	N0			16
163	UT	male	65	yes	N0			21
164	UT	male	61	yes	N0			21
165	UT	male	55	yes	N1			20
166	UT	male	54	yes	N2			19
167	UT	male	64	yes	N0			17
168	UT	male	55	no	N0			15
169	UT	male	61	yes	N0			15
170	UT	male	55	yes	N0			14
171	UT	male	60	no	N0			13
172	UT	male	64	yes	N0			12
